# Supplementary material for: Long-term follow-up of conservative treatment of Charcot feet
Source: Arch Orthop Trauma Surg. 2021 Apr 7;142(10):2553–66. doi: 10.1007/s00402-021-03881-5 (PMC9474498; doi:10.1007/s00402-021-03881-5)
Supplement: Supplementary file 1 — Supplementary file1 (XLSX 14 KB) [file 402_2021_3881_MOESM1_ESM.xlsx]

## Sheet: Tabelle1
Author, Year, Country	Year	Complications	No. of remaining ulcers (N)	No. Diabetic	Mean F/U (Months)	Fixation Type	No. of Feet	No. Amputated (%)	N = Major Amputation	% Major Amputation	Mean Time to Major amputation	N = Minor Amputation	% Minor Amputation	N = Ulcer	% Ulcer
OUR MANUSCRIPT	2021				72 (24-243)		184		13	7.1
Caravaggi et al., 2012, Italy		24 (10 wound breakdowns, 4 BKA, 10 removal of metal work)	0	45	63 (SD 2.85)	IMN	45	4 (8.9%)	4	8.9
Hegewald et al., 2016, USA		12 (10 infections, 2 BKA)	6	22	58.6 (16–164)	Plate and Ex Fix	22	2 (9.1%)
Sammarco et al., 2009, USA		11 (3 Ulcers, 8 Metal work failures)	3	19	52 (25–137)	Screw Fusion	22	0 (0%)
Fabrin et al., 2007, Denmark		7 (1 amputation, 6 wound infections)	0	11	48 (10–102)	Ex Fix	12	1 (8.3%)
Chraim et al, 2018, Austria		3 Amputations for deep infection, 2 removal of metal work, 1 revision, 2 dynamisation of nail	nr	10	46.36 (37–70)	IMN and mid foot	19	3 (15.8%)
Assal et al., 2009, Switzerland		2 (1 amputation 1 revision)	0	15	42 (24–72)	Plates and Screws	15	1 (6.7%)
Papa et al., 1993, USA		18 (1 amputation, 9 wound complications, 3 broken screws, 2 deep infections, 3 Malunions)	1	29	42 (14–68)	IMN 25 Ex Fix 4	29	1 (3.4%)
Vaskutty et al., 2018, UK		5 infection, 5 screw migration, 2 re-current ulcers, 1 metal failure, 1 non- union	2	40	42 (12–99)	IMN (Hind foot) and mid foot Fixation (Mid foot fusion bolt, Fusion Plate)	42	0 (0)%
Simon et al., 2000, USA		0	0	14	41 (25.3–77.3)	Plates and Screws, BG	14	0 (0%)
Garcher et al., 2013, Switzerland		10 (4 Infection, 2 Ulcers, Wound Dehiscence, 3 Charcot Developing into other joints, 1 Ulcer secondary to cast)	2	22	38 (17–64)	Plantar plate	25	0 (0%)
Pinzur et al., 2007, USA		9 (3 Amputations, 1 Stress fracture, 3 Ulcers, 2 Revision for loosening)	3	51	33.22 (SD 21.25)	Plates and Screws	51	3 (5.9%)
Pinzur et al., 2005, USA		2 (1 Wound infection, 1 Haematoma)	0	9	32 (30–35)	IMN	9	0 (0%)
Ettinger et al., 2016, Germany		3 (Infections requiring amputation)	nr	39	31.3 (12–57)	IMN 38 Ex Fix 19	58	2 (Ex Fix) (3.4%)
Rooney et al., 2002, Austrailia		13 (1 amputation, 8 wound complications, 4 removal of prominent screws)	0	26	31 (9–120)	Screw Fusion	43	1 (2.3%)
Mittlmeier et al., 2009, Germany		9	1	22	31 (6–84)	Plates and Screws	26	0 (0%)
Grant et al., 2011, USA		38 (5 ulcers due to prominent metal, 1 transfer lesion, 6 pin tract infections, 4 broken pins, 8 osteomyelitis, 10 medial incision dehiscence, 4 medial column broken screws)	6	69	31 (3–92)	29 medial & Lateral beaming, 18 medial & Lateral beaming & subtalar arthrodesis, 11 medial & lateral column beaming with subtalar fusion, 12 medial column beaming, 1 medial column beaming combined with subtalar arthrodesis	71	0 (0%)
Matsumoto et al., 2015, USA		3 (2 ulcers 1 superficial wound)	2	9	29 (12–44)	Plate and Ex Fix	11	0 (0%)
Early et al., 1996, USA		8 (1 Mortality MI, 3 Wound Complications, 2 Metal Work Failure, 2 Osteomylitis)	3	18	28 (6–84)	Screw Fusion	21	2 (9.5%)
Sammarco et al., 1998, USA		7 (2 removal of metal, 5 wound complications)	0	21	27.9 (18–51)	Midfoot Fusion Bolt	27	0 (0%)
Wiewiorske et al., 2013, Switzerland		3 (1 Deep Infection, 2 Bolt Migration)	0	7	27 (12–44)	Mid Tarsal Bolt	8	0 (0%)
Pinzur et al., 2009, USA		6 ulcers, 3 tibial stress fractures, 2 amputations, 2 non unions	6	44	26.2 ± 12.2	Ex Fix	46	2 (4.3%)
Siebachmeyer et al., 2015, UK		7 (1 failure of metal work, 3 migration of metal work, 3 recurrent ulceration)	3	20	26 (8–54)	IMN	21	0 (0%)
Ayoub, 2008, Egypt		9 (3 Amputations, 2 DVT, 4 Superficial wound complications)	0	17	26 (12–48)	Screw Fusion	17	3 (17.6%)
Eschler et al., 2014, Germany		6 (2 amputation, 4 wound infections)	1	7	24 (9–43)	Mid Foot Fusion Bolt	7	2 (28.6%)
Farber et al., 2002, USA		1 Ulcer	1	10	24 (12–49)	Ex Fix	11	0 (0%)
Stone et al., 2000, Canada		2 (1 Wound Breakdown, 1 Re-ulceration with progressive deformity)	1	10	24 (12–37)	Plates and Screws, BG	10	0 (0%)
Cinar et al., 2010, Turkey		4 (1 Fibrous non-union, 2 infections, 1 metal removal)	0	4	24 (12–35)	Blade Plate	4	0 (0%)
DeVries et al., 2012, USA		Nail 39 (22 I&D, 6 major revision, 1 DVT, 10 Amputations) Ex fix 5 (2 Amputations, 3 I&D)	0	45	24 (0–72.25)	45 IMN, 7 Ex Fix	52	12 (23.1%)
Lamm et al., 2010, USA		14 (14 (3 operative adjustments of external or internal fixation, 11 pin tract infections)	0	11	22 (6/36)	Ex Fix and Screws	11	0 (0%)
Hockenbury et al., 2007, USA		10 (2 Superficial wound infections, 3 removal of screw, 3 Removal of bone simulator, 2 additional midfoot osteotomy)	0	9	21 (7–58)	IMN with implantable bone growth stimulator	10	0 (0%)
Pinzur et al., 1997, USA		13 (1 amputation, 6 wound infections, 3 revisions, 3 removals of metal)	0	19	20 (3–31)	IMN	21	1 (4.8%)
El-Gafary et al., 2009, Egypt		17 (2 superficial infections, 15 Pin site infections)	0	18	20 (12–30)	Ex Fix	20	0 (0%)
Cullen et al., 2013, USA		1 (infection requiring metal removal)	1	4	18.5 (10–27)	Mid Foot Fusion Bolt	4	0 (0%)
Caravaggi et al., 2006, Italy		5 (1 amputation, 4 failures of metal work)	0	14	18 (5–20)	IMN	14	1 (7.1%)
Pawar et al., 2013, USA		0	0	3	18 (12–24)	IMN	5	0 (0%)
Paola et al., 2007, Italy		7 (2 anaemia, 2 Fever, 3 removal of screws)	0	18	14 (5–35)	IMN	18	0 (0%)
Richter et al., 2015, Germany		30 (10 wound complications, 6 deep infections, 5 amputations)	6	38	12 (1–35)	Mid Foot Fusion Bolt	48	5 (10.4%)
Cooper et al., 2003, USA		13 (7 superficial pin site infections, 2 tibial fractures, 2 ulcers, 1 BKA, 1 revision)	2	83	15	Ex Fix	83	1 (1.2%)
Eschler et al., 2013, Germany		0	0	5	6	Mid Foot Fusion Bolt and dorsal plate	5	0 (0%)
